# Supplementary material for: Evaluation of the In Vitro Blood–Brain Barrier Transport of Ferula persica L. Bioactive Compounds
Source: Int J Mol Sci. 2025 Aug 19;26(16):8017. doi: 10.3390/ijms26168017 (PMC12386606; doi:10.3390/ijms26168017)
Supplement: Supplementary file 1 [file ijms-26-08017-s001.zip]

Archive with 1 entries (1 files):
- ijms-3776159-supplementary.pdf
